# Supplementary material for: Comprehensive Detoxification Mechanism Assessment of Red Imported Fire Ant (Solenopsis invicta) against Indoxacarb
Source: Molecules. 2022 Jan 27;27(3):870. doi: 10.3390/molecules27030870 (PMC8839056; doi:10.3390/molecules27030870)
Supplement: Supplementary file 1 [file molecules-27-00870-s001.zip]

Archive with 1 entries (1 files):
- molecules-1550005-supplementary.pdf
